# Supplementary material for: PiggyBac Transposon Mining in the Small Genomes of Animals
Source: Biology (Basel). 2023 Dec 31;13(1):24. doi: 10.3390/biology13010024 (PMC10813416; doi:10.3390/biology13010024)
Supplement: Supplementary file 1 [file biology-13-00024-s001.zip]

Archive with 5 entries (5 files):
- Supplement/Figure S1.tif
- Supplement/Figure S2.tif
- Supplement/Figure S3.pdf
- Supplement/Table S1.xlsx
- Supplement/Table S2.xlsx
