# Supplementary material for: PiggyBac Transposon Mining in the Small Genomes of Animals
Source: Biology (Basel). 2023 Dec 31;13(1):24. doi: 10.3390/biology13010024 (PMC10813416; doi:10.3390/biology13010024)
Supplement: Supplementary file 1 [file biology-13-00024-s001.zip › Supplement/Table S1.xlsx]

## Sheet: 79 genomes
Group	Phyla	Lineage	Organism Name	Size(Mb)	C-value	GenBank FTP	Level
Invertebrate	Annelida	Annelids	Hirudo medicinalis	176.963	0.23	ftp://ftp.ncbi.nlm.nih.gov/genomes/all/GCA/903/470/615/GCA_903470615.1_H_medicinalis_ROMIZI11733_v1.0	Scaffold
Invertebrate	Annelida	Annelids	Helobdella robusta	235.05	0.31	ftp://ftp.ncbi.nlm.nih.gov/genomes/all/GCA/000/326/865/GCA_000326865.1_Helobdella_robusta_v1.0	Scaffold
Invertebrate	Annelida	Annelids	Lumbricus rubellus	787.531	0.43	ftp://ftp.ncbi.nlm.nih.gov/genomes/all/GCA/945/859/605/GCA_945859605.1_wcLumRube1.1	Chromosome
Invertebrate	Annelida	Annelids	Aporrectodea caliginosa	1111.83	0.65	ftp://ftp.ncbi.nlm.nih.gov/genomes/all/GCA/020/284/085/GCA_020284085.1_ApCa_Genome_070519_masked.fasta	Scaffold
Invertebrate	Annelida	Annelids	Eisenia fetida	1471.98	0.7	ftp://ftp.ncbi.nlm.nih.gov/genomes/all/GCA/003/999/395/GCA_003999395.1_Eisenia_fetida_CLC_PE_MP	Scaffold
Invertebrate	Annelida	Annelids	Hydroides elegans	1026.05	0.75	ftp://ftp.ncbi.nlm.nih.gov/genomes/all/GCA/001/703/475/GCA_001703475.1_H_elegans_v1.0	Scaffold
Invertebrate	Annelida	Annelids	Paralvinella palmiformis	601.252	1.3	ftp://ftp.ncbi.nlm.nih.gov/genomes/all/GCA/025/642/065/GCA_025642065.1_P08H-3	Contig
Invertebrate	Arthropoda	Arachnids	Varroa destructor	368.813	0.58	ftp://ftp.ncbi.nlm.nih.gov/genomes/all/GCF/002/443/255/GCF_002443255.2_Vdes_3.0	Scaffold
Invertebrate	Arthropoda	Arachnids	Tetragnatha versicolor	1068.09	0.94	ftp://ftp.ncbi.nlm.nih.gov/genomes/all/GCA/024/610/705/GCA_024610705.1_qqTetVers1.0.p	Scaffold
Invertebrate	Arthropoda	Arachnids	Loxosceles reclusa	3262.48	1.15	ftp://ftp.ncbi.nlm.nih.gov/genomes/all/GCA/001/188/405/GCA_001188405.1_Lrec_1.0	Scaffold
Invertebrate	Arthropoda	Arachnids	Latrodectus hesperus	1233.81	1.29	ftp://ftp.ncbi.nlm.nih.gov/genomes/all/GCA/000/697/925/GCA_000697925.2_Lhes_2.0	Scaffold
Invertebrate	Arthropoda	Arachnids	Mesobuthus martensii	925.546	1.35	ftp://ftp.ncbi.nlm.nih.gov/genomes/all/GCA/000/484/575/GCA_000484575.1_M_martensii_Version_1	Contig
Invertebrate	Arthropoda	Arachnids	Parasteatoda tepidariorum	1228.97	1.4	ftp://ftp.ncbi.nlm.nih.gov/genomes/all/GCA/000/365/465/GCA_000365465.3_Ptep_3.0	Scaffold
Invertebrate	Arthropoda	Arachnids	Argiope aurantia	1838	1.62	ftp://ftp.ncbi.nlm.nih.gov/genomes/all/GCA/026/543/865/GCA_026543865.1_Aaur_10x_AMNH	Scaffold
Invertebrate	Arthropoda	Arachnids	Argiope trifasciata	1879.7	1.69	ftp://ftp.ncbi.nlm.nih.gov/genomes/all/GCA/026/543/055/GCA_026543055.1_TRKK872-Atri	Scaffold
Invertebrate	Arthropoda	Arachnids	Tetranychus urticae	90.8286	0.08	ftp://ftp.ncbi.nlm.nih.gov/genomes/all/GCA/000/239/435/GCA_000239435.1_ASM23943v1	Scaffold
Invertebrate	Arthropoda	Arachnids	Archegozetes longisetosus	141.846	0.15	ftp://ftp.ncbi.nlm.nih.gov/genomes/all/GCA/018/873/245/GCA_018873245.2_Caltech_Along_2.0	Scaffold
Invertebrate	Arthropoda	Crustaceans	Daphnia pulex	132.928	0.23	ftp://ftp.ncbi.nlm.nih.gov/genomes/all/GCA/028/752/575/GCA_028752575.1_ASM2875257v1	Chromosome
Invertebrate	Arthropoda	Crustaceans	Daphnia pulicaria	185.058	0.24	ftp://ftp.ncbi.nlm.nih.gov/genomes/all/GCA/021/234/035/GCA_021234035.2_SC_F0-13Bv2	Chromosome
Invertebrate	Arthropoda	Crustaceans	Tigriopus californicus	191.143	0.25	ftp://ftp.ncbi.nlm.nih.gov/genomes/all/GCA/007/210/705/GCA_007210705.1_Tcal_SD_v2.1	Chromosome
Invertebrate	Arthropoda	Crustaceans	Daphnia magna	161.467	0.3	ftp://ftp.ncbi.nlm.nih.gov/genomes/all/GCA/020/631/705/GCA_020631705.2_ASM2063170v1.1	Chromosome
Invertebrate	Arthropoda	Crustaceans	Daphnia obtusa	167.568	0.36	ftp://ftp.ncbi.nlm.nih.gov/genomes/all/GCA/016/170/125/GCA_016170125.1_FS6_v1.0	Scaffold
Invertebrate	Arthropoda	Crustaceans	Lepeophtheirus salmonis	632.198	0.58	ftp://ftp.ncbi.nlm.nih.gov/genomes/all/GCA/905/330/665/GCA_905330665.1_LSAL_IOA00_R2	Chromosome
Invertebrate	Arthropoda	Crustaceans	Eurytemora affinis	389.032	0.63	ftp://ftp.ncbi.nlm.nih.gov/genomes/all/GCA/000/591/075/GCA_000591075.2_Eaff_2.0	Scaffold
Invertebrate	Arthropoda	Crustaceans	Amphibalanus amphitrite	613.414	0.74	ftp://ftp.ncbi.nlm.nih.gov/genomes/all/GCA/009/805/615/GCA_009805615.1_SNU_Aamp_1	Scaffold
Invertebrate	Arthropoda	Crustaceans	Notodromas monacha	376.666	0.87	ftp://ftp.ncbi.nlm.nih.gov/genomes/all/GCA/905/338/405/GCA_905338405.1_Nmo_b1v02_max_arth_b2g_genome	Scaffold
Invertebrate	Arthropoda	Crustaceans	Callinectes sapidus	997.996	1.9	ftp://ftp.ncbi.nlm.nih.gov/genomes/all/GCA/020/233/015/GCA_020233015.1_Csap_IMET_v1	Chromosome
Invertebrate	Arthropoda	Insects	Mayetiola destructor	185.828	0.09	ftp://ftp.ncbi.nlm.nih.gov/genomes/all/GCA/000/149/185/GCA_000149185.1_Mdes_1.0	Scaffold
Invertebrate	Arthropoda	Insects	Polypedilum vanderplanki	118.969	0.1	ftp://ftp.ncbi.nlm.nih.gov/genomes/all/GCA/018/290/095/GCA_018290095.1_Pv_5.2	Chromosome
Invertebrate	Arthropoda	Insects	Coboldia fuscipes	98.7591	0.1	ftp://ftp.ncbi.nlm.nih.gov/genomes/all/GCA/001/014/335/GCA_001014335.1_ASM101433v1	Scaffold
Invertebrate	Arthropoda	Insects	Aphidius ervi	144.532	0.11	ftp://ftp.ncbi.nlm.nih.gov/genomes/all/GCA/015/776/835/GCA_015776835.1_Ae_genome_v2	Scaffold
Invertebrate	Arthropoda	Insects	Macrocentrus cingulum	127.916	0.11	ftp://ftp.ncbi.nlm.nih.gov/genomes/all/GCA/002/156/465/GCA_002156465.1_MCINOGS1.0	Contig
Invertebrate	Arthropoda	Insects	Pediculus humanus capitis	129.993	0.11	ftp://ftp.ncbi.nlm.nih.gov/genomes/all/GCA/029/169/425/GCA_029169425.1_NMHeadlice	Contig
Invertebrate	Arthropoda	Insects	Pediculus humanus corporis	110.781	0.11	ftp://ftp.ncbi.nlm.nih.gov/genomes/all/GCA/000/006/295/GCA_000006295.1_JCVI_LOUSE_1.0	Scaffold
Invertebrate	Arthropoda	Insects	Drosophila busckii	135.749	0.14	ftp://ftp.ncbi.nlm.nih.gov/genomes/all/GCF/001/277/935/GCF_001277935.1_ASM127793v1	Chromosome
Invertebrate	Arthropoda	Insects	Drosophila melanogaster	110.338	0.12	ftp://ftp.ncbi.nlm.nih.gov/genomes/all/GCA/029/774/715/GCA_029774715.1_ASM2977471v1	Chromosome
Invertebrate	Arthropoda	Insects	Drosophila simulans	98.873	0.12	ftp://ftp.ncbi.nlm.nih.gov/genomes/all/GCA/029/774/495/GCA_029774495.1_ASM2977449v1	Chromosome
Invertebrate	Echinodermata	Echinoderms	Paracentrotus lividus	927.476	0.54	ftp://ftp.ncbi.nlm.nih.gov/genomes/all/GCA/940/671/915/GCA_940671915.1_Pliv_v1	Scaffold
Invertebrate	Echinodermata	Echinoderms	Patiria miniata	608.344	0.76	ftp://ftp.ncbi.nlm.nih.gov/genomes/all/GCA/015/706/575/GCA_015706575.1_Pmin_3.0	Scaffold
Invertebrate	Echinodermata	Echinoderms	Strongylocentrotus purpuratus	921.856	0.89	ftp://ftp.ncbi.nlm.nih.gov/genomes/all/GCA/000/002/235/GCA_000002235.4_Spur_5.0	Scaffold
Invertebrate	Echinodermata	Echinoderms	Lytechinus variegatus	869.598	0.92	ftp://ftp.ncbi.nlm.nih.gov/genomes/all/GCA/018/143/015/GCA_018143015.1_Lvar_3.0	Chromosome
Invertebrate	Echinodermata	Echinoderms	Lytechinus pictus	999.463	0.97	ftp://ftp.ncbi.nlm.nih.gov/genomes/all/GCA/015/342/785/GCA_015342785.2_UCSD_Lpic_2.1	Chromosome
Invertebrate	Echinodermata	Echinoderms	Sclerodactyla briareus	338.973	1.7	ftp://ftp.ncbi.nlm.nih.gov/genomes/all/GCA/026/419/785/GCA_026419785.1_UNCC_sclerodactyla_briarius	Contig
Invertebrate	Mollusca	Molluscs	Lottia gigantea	359.506	0.43	ftp://ftp.ncbi.nlm.nih.gov/genomes/all/GCA/000/327/385/GCA_000327385.1_Helro1	Scaffold
Invertebrate	Mollusca	Molluscs	Crassostrea gigas	586.857	0.65	ftp://ftp.ncbi.nlm.nih.gov/genomes/all/GCA/011/032/805/GCA_011032805.1_ASM1103280v1	Chromosome
Invertebrate	Mollusca	Molluscs	Crassostrea virginica	684.741	0.69	ftp://ftp.ncbi.nlm.nih.gov/genomes/all/GCF/002/022/765/GCF_002022765.2_C_virginica-3.0	Chromosome
Invertebrate	Mollusca	Molluscs	Epimenia babai	537.167	0.76	ftp://ftp.ncbi.nlm.nih.gov/genomes/all/GCA/011/762/755/GCA_011762755.2_ASM1176275v2	Scaffold
Invertebrate	Mollusca	Molluscs	Acanthopleura granulata	606.537	0.84	ftp://ftp.ncbi.nlm.nih.gov/genomes/all/GCA/016/165/875/GCA_016165875.1_ASM1616587v1	Scaffold
Invertebrate	Mollusca	Molluscs	Biomphalaria glabrata	850.634	0.95	ftp://ftp.ncbi.nlm.nih.gov/genomes/all/GCF/947/242/115/GCF_947242115.1_xgBioGlab47.1	Chromosome
Invertebrate	Mollusca	Molluscs	Mytilisepta virgata	1034.48	1.08	ftp://ftp.ncbi.nlm.nih.gov/genomes/all/GCA/028/015/205/GCA_028015205.1_Mvir_1	Chromosome
Invertebrate	Mollusca	Molluscs	Ostrea edulis	894.803	1.17	ftp://ftp.ncbi.nlm.nih.gov/genomes/all/GCA/947/568/905/GCA_947568905.1_xbOstEdul1.1	Chromosome
Invertebrate	Mollusca	Molluscs	Pinctada fucata	920.593	1.18	ftp://ftp.ncbi.nlm.nih.gov/genomes/all/GCA/028/253/585/GCA_028253585.1_Pfu_4.1B	Chromosome
Invertebrate	Mollusca	Molluscs	Argopecten irradians irradians	835.595	1.2	ftp://ftp.ncbi.nlm.nih.gov/genomes/all/GCA/004/382/745/GCA_004382745.1_QAU_Airr_1.1	Scaffold
Invertebrate	Nematoda	Nematodes	Bursaphelenchus mucronatus	73.0538	0.03	ftp://ftp.ncbi.nlm.nih.gov/genomes/all/GCA/025/436/335/GCA_025436335.1_Ioz_Burmu_1.0	Chromosome
Invertebrate	Nematoda	Nematodes	Meloidogyne graminicola	41.5494	0.03	ftp://ftp.ncbi.nlm.nih.gov/genomes/all/GCA/014/773/135/GCA_014773135.1_ASM1477313v1	Scaffold
Invertebrate	Nematoda	Nematodes	Aphelenchus avenae	264.011	0.04	ftp://ftp.ncbi.nlm.nih.gov/genomes/all/GCA/020/875/895/GCA_020875895.1_ASM2087589v1	Scaffold
Invertebrate	Nematoda	Nematodes	Heterorhabditis bacteriophora	76.9743	0.04	ftp://ftp.ncbi.nlm.nih.gov/genomes/all/GCA/000/223/415/GCA_000223415.1_Heterorhabditis_bacteriophora-7.0	Scaffold
Invertebrate	Nematoda	Nematodes	Meloidogyne hapla	53.013	0.04	ftp://ftp.ncbi.nlm.nih.gov/genomes/all/GCA/000/172/435/GCA_000172435.1_Freeze_1	Contig
Invertebrate	Nematoda	Nematodes	Meloidogyne arenaria	258.067	0.05	ftp://ftp.ncbi.nlm.nih.gov/genomes/all/GCA/900/003/985/GCA_900003985.1_ASM90000398v1	Scaffold
Invertebrate	Nematoda	Nematodes	Meloidogyne incognita	183.532	0.05	ftp://ftp.ncbi.nlm.nih.gov/genomes/all/GCA/900/182/535/GCA_900182535.1_Meloidogyne_incognita_V3	Scaffold
Invertebrate	Nematoda	Nematodes	Meloidogyne javanica	235.798	0.05	ftp://ftp.ncbi.nlm.nih.gov/genomes/all/GCA/900/003/945/GCA_900003945.1_ASM90000394v1	Scaffold
Invertebrate	Nematoda	Nematodes	Haemonchus contortus	465.721	0.06	ftp://ftp.ncbi.nlm.nih.gov/genomes/all/GCA/007/637/855/GCA_007637855.2_ASM763785v2	Chromosome
Invertebrate	Nematoda	Nematodes	Heterodera glycines	157.978	0.06	ftp://ftp.ncbi.nlm.nih.gov/genomes/all/GCA/004/148/225/GCA_004148225.2_ASM414822v2	Chromosome
Invertebrate	Platyhelminthes	Flatworms	Schistosoma mansoni	364.538	0.26	ftp://ftp.ncbi.nlm.nih.gov/genomes/all/GCA/000/237/925/GCA_000237925.2_ASM23792v2	Chromosome
Invertebrate	Platyhelminthes	Flatworms	Taenia solium	129.811	0.28	ftp://ftp.ncbi.nlm.nih.gov/genomes/all/GCA/001/870/725/GCA_001870725.1_MEX_genome_complete.1-6-13	Scaffold
Invertebrate	Platyhelminthes	Flatworms	Echinococcus multilocularis	114.963	0.31	ftp://ftp.ncbi.nlm.nih.gov/genomes/all/GCA/000/469/725/GCA_000469725.3_EMULTI002	Scaffold
Invertebrate	Platyhelminthes	Flatworms	Schmidtea mediterranea	773.975	0.72	ftp://ftp.ncbi.nlm.nih.gov/genomes/all/GCA/022/537/955/GCA_022537955.1_g4wRepeats_chr_ref_UCLA	Chromosome
Invertebrate	Platyhelminthes	Flatworms	Trichobilharzia regenti	701.762	1.31	ftp://ftp.ncbi.nlm.nih.gov/genomes/all/GCA/900/618/515/GCA_900618515.1_T_regenti_v1_0_4_001_upd	Scaffold
Invertebrate	Platyhelminthes	Flatworms	Girardia tigrina	1428.15	1.4	ftp://ftp.ncbi.nlm.nih.gov/genomes/all/GCA/001/938/485/GCA_001938485.1_gtig.1	Scaffold
Vertebrata	Chordata	Tetraodontiformes	Mola mola	639.452	0.84	ftp://ftp.ncbi.nlm.nih.gov/genomes/all/GCA/001/698/575/GCA_001698575.1_ASM169857v1	Scaffold
Vertebrata	Chordata	Tetraodontiformes	Thamnaconus septentrionalis	474.31	/	ftp://ftp.ncbi.nlm.nih.gov/genomes/all/GCA/009/823/395/GCA_009823395.1_ASM982339v1	Chromosome
Vertebrata	Chordata	Tetraodontiformes	Arothron firmamentum	334.905	/	ftp://ftp.ncbi.nlm.nih.gov/genomes/all/GCA/016/586/285/GCA_016586285.1_aroFir_1.0	Scaffold
Vertebrata	Chordata	Tetraodontiformes	Lagocephalus sceleratus	373.99	/	ftp://ftp.ncbi.nlm.nih.gov/genomes/all/GCA/911/728/415/GCA_911728415.1_Lsceleratus_genome.fasta	Contig
Vertebrata	Chordata	Tetraodontiformes	Takifugu bimaculatus	404.312	/	ftp://ftp.ncbi.nlm.nih.gov/genomes/all/GCA/004/026/145/GCA_004026145.2_XU_Tbim_1.0	Chromosome
Vertebrata	Chordata	Tetraodontiformes	Takifugu flavidus	366.303	/	ftp://ftp.ncbi.nlm.nih.gov/genomes/all/GCF/003/711/565/GCF_003711565.1_ASM371156v2	Chromosome
Vertebrata	Chordata	Tetraodontiformes	Takifugu ocellatus	375.589	/	ftp://ftp.ncbi.nlm.nih.gov/genomes/all/GCA/027/382/335/GCA_027382335.1_ASM2738233v1	Contig
Vertebrata	Chordata	Tetraodontiformes	Tetraodon nigroviridis	342.403	0.35	ftp://ftp.ncbi.nlm.nih.gov/genomes/all/GCA/000/180/735/GCA_000180735.1_ASM18073v1	Scaffold
Vertebrata	Chordata	Tetraodontiformes	Pao palembangensis	356.042	/	ftp://ftp.ncbi.nlm.nih.gov/genomes/all/GCA/015/343/265/GCA_015343265.1_ASM1534326v1	Chromosome
Vertebrata	Chordata	Tetraodontiformes	Takifugu rubripes	384.127	0.4	ftp://ftp.ncbi.nlm.nih.gov/genomes/all/GCA/901/000/725/GCA_901000725.2_fTakRub1.2	Chromosome
