# Supplementary material for: PiggyBac Transposon Mining in the Small Genomes of Animals
Source: Biology (Basel). 2023 Dec 31;13(1):24. doi: 10.3390/biology13010024 (PMC10813416; doi:10.3390/biology13010024)
Supplement: Supplementary file 1 [file biology-13-00024-s001.zip › Supplement/Table S2.xlsx]

## Sheet: supplementary Table S2
Group	CLASS	order	Name	Species abbreviation	Length (bp)	Translatable CDS sequence (bp)	ORF(aa)	copy number (>80% identity and > 40% coverage)	copy number of intact Tns(>500AA)	TIR Size(bp) Left/Right	TIR end (5 bp)	Databse	TSD	Representative sequence ID
Invertebrate	Polyplacophora	Chitonida	Acanthopleura granulata	PiggyBac-1_Agra	2990	2040	679	5	4	15/15	CCTCC/CCTCC	wgs	TTAA/TTAA	JABBOT010000010.1:10160327-10163316
Invertebrate	Polyplacophora	Chitonida	Acanthopleura granulata	PiggyBac-2_Agra	3061	2112	703	4	3	15/15	CCCTT/CCCTT	wgs	TTAA/TTAA	JABBOT010000001.1:39581299-39584359
Invertebrate	Thecostraca	Balanomorpha	Amphibalanus amphitrite	PiggyBac-1_Aamp	1970	849	282	24	0	14/14	CCCAT/CCCAT	wgs	TTAA/TTAA	VIIS01000109.1:54394-56363
Invertebrate	Thecostraca	Balanomorpha	Amphibalanus amphitrite	PiggyBac-2_Aamp	2785	1773	590	4	3	13/13	CCCAT/CCCAT	wgs	TTAA/TTAA	VIIS01001548.1:123095-125879
Invertebrate	Thecostraca	Balanomorpha	Amphibalanus amphitrite	PiggyBac-3_Aamp	2719	1794	597	23	10	14/14	CCCAG/CCCCC	wgs	TTAA/TTAA	VIIS01000344.1:95598-98316
Invertebrate	Thecostraca	Balanomorpha	Amphibalanus amphitrite	PiggyBac-4_Aamp	2367	855	284	45	0	15/15	CCCAT/CCCAT	wgs	TTAA/TTAA	VIIS01001240.1:28925-31291
Invertebrate	Thecostraca	Balanomorpha	Amphibalanus amphitrite	PiggyBac-5_Aamp	4728	1930	645	8	7	18/18	CCCGC/CCTTC	wgs	TTAA/TTAA	VIIS01001574.1:14213-18940
Invertebrate	Clitellata	Crassiclitellata	Aporrectodea caliginosa	PiggyBac-1_Acal	3561	1845	614	6	1	13/13	CCCTC/CCCTC	wgs	CTAA/CTAA	JACEVL010002675.1:3153-6713
Invertebrate	Clitellata	Crassiclitellata	Aporrectodea caliginosa	PiggyBac-2_Acal	2689	1917	638	24	16	13/13	CCCAT/CCCAT	wgs	TTAA/TTAA	JACEVL010000484.1:895845-898533
Invertebrate	Clitellata	Crassiclitellata	Aporrectodea caliginosa	PiggyBac-3_Acal	1900	294	97	35	0	14/14	CCCTT/CCCTT	wgs	TTAA/TTAA	JACEVL010001161.1:3083242-3085141
Invertebrate	Clitellata	Crassiclitellata	Aporrectodea caliginosa	PiggyBac-4_Acal	1849	0	0	283	0	14/14	CCTTT/CCTTT	wgs	TTAA/TTAA	JACEVL010000547.1:627678-629526
Invertebrate	Clitellata	Crassiclitellata	Aporrectodea caliginosa	PiggyBac-5_Acal	2156	621	206	17	0	12/12	CCCTT/CCCTT	wgs	TTAA/TTAA	JACEVL010000558.1:215286-217441
Invertebrate	Clitellata	Crassiclitellata	Aporrectodea caliginosa	PiggyBac-6_Acal	3123	1875	624	9	5	13/13	CCCTC/CCCAT	wgs	TTAA/TTAA	JACEVL010000167.1:571137-574259
Invertebrate	Clitellata	Crassiclitellata	Aporrectodea caliginosa	PiggyBac-7_Acal	2313	549	182	21	0	13/13	CCCGT/CCCGT	wgs	TTAA/TTAA	JACEVL010000166.1:1144475-1146787
Invertebrate	Clitellata	Crassiclitellata	Aporrectodea caliginosa	PiggyBac-8_Acal	1519	294	97	200	0	15/15	CCCGT/CCCGT	wgs	TTAA/TTAA	JACEVL010000166.1:880471-881989
Invertebrate	Clitellata	Crassiclitellata	Aporrectodea caliginosa	PiggyBac-9_Acal	2092	270	89	16	0	12/12	CCCTT/CCCTT	wgs	TTAA/TTAA	JACEVL010001957.1:3455-5546
Invertebrate	Clitellata	Crassiclitellata	Aporrectodea caliginosa	PiggyBac-10_Acal	2666	1719	572	23	5	13/13	CCCAG/CCCAG	wgs	TTAA/TTAA	JACEVL010000425.1:204408-207073
Invertebrate	Clitellata	Crassiclitellata	Aporrectodea caliginosa	PiggyBac-11_Acal	1416	960	319	43	0	17/17	CCCTC/CCCTC	wgs	TTAA/TTAA	JACEVL010001161.1:1020765-1022180
Invertebrate	Clitellata	Crassiclitellata	Aporrectodea caliginosa	PiggyBac-12_Acal	2223	1524	507	76	1	8/8	CCCTG/CCCTC	wgs	TTAA/TTAA	JACEVL010001028.1:453059-455281
Invertebrate	Clitellata	Crassiclitellata	Aporrectodea caliginosa	PiggyBac-13_Acal	2123	1179	392	24	0	13/13	CCCAT/CCCAT	wgs	TTAA/TTAA	JACEVL010000309.1:66350-68472
Invertebrate	Clitellata	Crassiclitellata	Aporrectodea caliginosa	PiggyBac-14_Acal	2733	1473	490	106	0	9/9	CCTTC/CCTTC	wgs	TTAA/TTAA	JACEVL010001981.1:596-3328
Invertebrate	Clitellata	Crassiclitellata	Aporrectodea caliginosa	PiggyBac-15_Acal	2612	1929	642	91	12	17/17	CCCTC/CCCTC	wgs	TTAA/TTAA	JACEVL010000117.1:25840-28451
Invertebrate	Clitellata	Crassiclitellata	Aporrectodea caliginosa	PiggyBac-16_Acal	2415	1878	625	64	10	9/9	CCCTC/CCCTC	wgs	TTAA/TTAA	JACEVL010003730.1:446075-448489
Invertebrate	Clitellata	Crassiclitellata	Aporrectodea caliginosa	PiggyBac-17_Acal	2547	1836	611	69	6	36/61	CCCTC/CCCTC	wgs	TTAA/TTAA	JACEVL010000715.1:16120-18666
Invertebrate	Clitellata	Crassiclitellata	Aporrectodea caliginosa	PiggyBac-18_Acal	2416	1182	393	6	0	16/15	CCCTT/CCCTT	wgs	TTAA/TTAA	JACEVL010000490.1:930434-932849
Invertebrate	Clitellata	Crassiclitellata	Aporrectodea caliginosa	PiggyBac-19_Acal	2941	1830	609	5	2	13/13	CCTCC/CCTCC	wgs	TTAA/TTAA	JACEVL010000023.1:350449-353389
Invertebrate	Clitellata	Crassiclitellata	Aporrectodea caliginosa	PiggyBac-20_Acal	2810	1635	544	16	3	12/12	CCTCC/CCTCC	wgs	TTAA/TTAA	JACEVL010000481.1:188230-191039
Invertebrate	Clitellata	Crassiclitellata	Aporrectodea caliginosa	PiggyBac-21_Acal	2102	657	218	118	0	14/14	CCCTT/CCCTC	wgs	TTAA/TTAA	JACEVL010000496.1:708731-710832
Invertebrate	Clitellata	Crassiclitellata	Aporrectodea caliginosa	PiggyBac-22_Acal	1795	168	55	149	0	12/12	CCCTC/CCCTC	wgs	TTAA/TTAA	JACEVL010003983.1:9519-11313
Invertebrate	Clitellata	Crassiclitellata	Aporrectodea caliginosa	PiggyBac-23_Acal	2179	441	146	33	0	14/14	CCTTT/CCTTT	wgs	TTAA/TTAA	JACEVL010000693.1:10262-12440
Invertebrate	Clitellata	Crassiclitellata	Aporrectodea caliginosa	PiggyBac-24_Acal	2986	54	179	63	0	14/14	CCCAT/CCCTT	wgs	TTAA/TTAA	JACEVL010000075.1:1599932-1602917
Invertebrate	Clitellata	Crassiclitellata	Aporrectodea caliginosa	PiggyBac-25_Acal	3448	2361	786	10	2	13/13	CCCTT/CCCTT	wgs	TTAA/TTAA	JACEVL010000768.1:55230-58677
Invertebrate	Clitellata	Crassiclitellata	Aporrectodea caliginosa	PiggyBac-26_Acal	4411	3066	1021	11	1	13/13	CCTCC/CCTCC	wgs	TTAA/TTAA	JACEVL010000222.1:330010-334420
Invertebrate	Clitellata	Crassiclitellata	Aporrectodea caliginosa	PiggyBac-27_Acal	3221	1884	627	8	2	16/16	CCCAT/CCCAT	wgs	TTAA/TTAA	JACEVL010001042.1:1936626-1939846
Invertebrate	Clitellata	Crassiclitellata	Aporrectodea caliginosa	PiggyBac-28_Acal	5657	3951	1316	7	1	15/14	CCCTA/CCCTA	wgs	TTAA/TTAA	JACEVL010000172.1:837446-843102
Invertebrate	Arachnida	Sarcoptiformes	Archegozetes longisetosus	PiggyBac-1_Alon	2348	1572	523	2	1	11/11	CCTTT/CCTTT	wgs	TTAA/TTAA	JAEMBT020000001.1:6405118-6407465
Invertebrate	Arachnida	Sarcoptiformes	Archegozetes longisetosus	PiggyBac-2_Alon	2359	1704	567	5	2	7/7	CCTTT/CCCTT	wgs	TTAA/TTAA	JAEMBT020000049.1:35630-37988
Invertebrate	Arachnida	Araneae	Argiope trifasciata	PiggyBac-1_Atri	2372	384	127	1	0	15/15	CCCTG/CCCTG	wgs	TTAA/TTAA	JAPMOQ010057505.1:1265783-1268154
Invertebrate	Arachnida	Araneae	Argiope trifasciata	PiggyBac-2_Atri	2155	0	0	1	0	17/17	CTCTG/CCCTG	wgs	TTAA/TTAA	JAPMOQ010010989.1:2236478-2238632
Invertebrate	Arachnida	Araneae	Argiope trifasciata	PiggyBac-3_Atri	7709	1746	581	35	8	12/12	CCCTT/CGCTT	wgs	TTAA/TTAA	JAPMOQ010045887.1:191911-199619
Invertebrate	Arachnida	Araneae	Argiope trifasciata	PiggyBac-4_Atri	2473	0	0	1	0	15/15	CTCTT/TCCTA	wgs	TTAA/TTAA	JAPMOQ010008526.1:3008068-3010540
Invertebrate	Arachnida	Araneae	Argiope trifasciata	PiggyBac-5_Atri	1824	0	0	1	0	12/12	CCAAT/CCCAT	wgs	ATTA/TTAA	JAPMOQ010048154.1:3335935-3337758
Invertebrate	Arachnida	Araneae	Argiope trifasciata	PiggyBac-6_Atri	2584	309	102	1	0	15/15	CCCTG/CCACG	wgs	TTAA/TTAA	JAPMOQ010041852.1:1059-3642
Invertebrate	Arachnida	Araneae	Argiope trifasciata	PiggyBac-7_Atri	2346	192	63	1	0	17/17	TCCTG/CCCTG	wgs	TCAA/TTAA	JAPMOQ010048734.1:1240235-1242580
Invertebrate	Arachnida	Araneae	Argiope trifasciata	PiggyBac-8_Atri	2398	1422	473	34	0	14/14	CACTA/CACTA	wgs	TTAA/TTAA	JAPMOQ010052281.1:2763-5160
Invertebrate	Arachnida	Araneae	Argiope trifasciata	PiggyBac-9_Atri	2429	1047	348	13	0	14/14	CCCTT/CCCTT	wgs	TTAA/TTAA	JAPMOQ010001510.1:1531164-1533592
Invertebrate	Arachnida	Araneae	Argiope trifasciata	PiggyBac-10_Atri	2294	1686	561	16	1	13/13	CCCCT/CCCTT	wgs	TTAA/TTAA	JAPMOQ010043295.1:455414-457708
Invertebrate	Arachnida	Araneae	Argiope trifasciata	PiggyBac-11_Atri	1324	600	199	152	0	6/6	CCCTC/CCCTC	wgs	TTAA/TTAA	JAPMOQ010025704.1:750358-751681
Invertebrate	Arachnida	Araneae	Argiope trifasciata	PiggyBac-12_Atri	2859	1230	409	18	0	14/14	CCCAT/CCCAT	wgs	TTAA/TTAA	JAPMOQ010023642.1:22195530-22198388
Invertebrate	Arachnida	Araneae	Argiope trifasciata	PiggyBac-13_Atri	2519	342	113	12	0	14/14	CACGT/CACGT	wgs	TTAA/TTAA	JAPMOQ010005882.1:230098-232616
Invertebrate	Arachnida	Araneae	Argiope trifasciata	PiggyBac-14_Atri	2460	1530	509	39	2	14/14	CCGCT/CCGCT	wgs	TTAA/TTAA	JAPMOQ010061313.1:314568-317027
Invertebrate	Arachnida	Araneae	Argiope trifasciata	PiggyBac-15_Atri	2333	1455	484	5	0	13/13	CCTCT/CCCCT	wgs	TTAA/TTAA	JAPMOQ010058417.1:1520-3852
Invertebrate	Arachnida	Araneae	Argiope trifasciata	PiggyBac-16_Atri	2165	1725	574	14	1	13/13	CCCTT/CCCTT	wgs	TTAA/TTAA	JAPMOQ010023272.1:210450-212614
Invertebrate	Arachnida	Araneae	Argiope trifasciata	PiggyBac-17_Atri	2580	1410	469	10	0	7/7	CCCTT/CCCTT	wgs	TTAA/TTAA	JAPMOQ010029355.1:3668992-3671571
Invertebrate	Arachnida	Araneae	Argiope trifasciata	PiggyBac-18_Atri	2135	1698	565	13	5	18/18	CCCGC/CCCGC	wgs	TTAA/TTAA	JAPMOQ010023283.1:2657-4791
Invertebrate	Arachnida	Araneae	Argiope trifasciata	PiggyBac-19_Atri	2344	1722	573	25	5	16/16	CCCTC/CCCGC	wgs	TTAA/TTAA	JAPMOQ010056985.1:1340-3683
Invertebrate	Arachnida	Araneae	Argiope trifasciata	PiggyBac-20_Atri	2484	1578	525	13	2	15/15	CCCTT/CCCTT	wgs	TTAA/TTAA	JAPMOQ010043854.1:31003-33486
Invertebrate	Arachnida	Araneae	Argiope trifasciata	PiggyBac-21_Atri	2702	1923	640	11	5	14/14	CACTT/CACTT	wgs	TTAA/TTAA	JAPMOQ010017299.1:4329075-4331776
Invertebrate	Arachnida	Araneae	Argiope aurantia	PiggyBac-1_Aaur	2446	0	0	130	0	15/15	CCCTG/CCCTG	wgs	TTAA/TTAA	JAPMOR010111708.1:451913-454358
Invertebrate	Arachnida	Araneae	Argiope aurantia	PiggyBac-2_Aaur	2318	249	83	149	0	17/17	CCCTA/CCCTG	wgs	TTAA/TTAA	JAPMOR010017969.1:57634-59951
Invertebrate	Arachnida	Araneae	Argiope aurantia	PiggyBac-3_Aaur	9509	1635	544	207	2	13/13	CCCTC/CCCTC	wgs	TTAA/TTAA	JAPMOR010053987.1:13834-23342
Invertebrate	Arachnida	Araneae	Argiope aurantia	PiggyBac-4_Aaur	2572	690	229	29	0	14/14	CCCAT/CCCAT	wgs	TTAA/TTAA	JAPMOR010062977.1:492382-494953
Invertebrate	Arachnida	Araneae	Argiope aurantia	PiggyBac-5_Aaur	1811	894	297	65	0	14/14	CCCGT/CCCGT	wgs	TTAA/TTAA	JAPMOR010062530.1:1437002-1438812
Invertebrate	Arachnida	Araneae	Argiope aurantia	PiggyBac-6_Aaur	3989	1713	570	50	4	18/18	CCTTC/CCCTC	wgs	TTAA/TTAA	JAPMOR010041223.1:52-4040
Invertebrate	Arachnida	Araneae	Argiope aurantia	PiggyBac-7_Aaur	1798	666	221	90	0	12/12	CCCAT/CCCAT	wgs	TTAA/TTAA	JAPMOR010060953.1:335883-337680
Invertebrate	Arachnida	Araneae	Argiope aurantia	PiggyBac-8_Aaur	2452	453	151	1	0	12/12	CCCTT/CCCTT	wgs	TTAA/TTAA	JAPMOR010058749.1:266721-269172
Invertebrate	Arachnida	Araneae	Argiope aurantia	PiggyBac-9_Aaur	2396	1296	432	1	0	14/14	CACTA/CACTA	wgs	TTAA/TTAA	JAPMOR010101849.1:7467-9862
Invertebrate	Arachnida	Araneae	Argiope aurantia	PiggyBac-10_Aaur	2521	195	64	1	0	17/16	GCCGT/TCCAT	wgs	TTAA/TTAA	JAPMOR010062339.1:6870-9390
Invertebrate	Arachnida	Araneae	Argiope aurantia	PiggyBac-11_Aaur	2539	1344	447	19	0	17/17	CCTTC/CCTTC	wgs	TTAA/TTAA	JAPMOR010062102.1:7677-10215
Invertebrate	Arachnida	Araneae	Argiope aurantia	PiggyBac-12_Aaur	2315	2315	577	92	3	17/17	CCCGG/CCCGG	wgs	TTAA/TTAA	JAPMOR010124013.1:36774-39088
Invertebrate	Arachnida	Araneae	Argiope aurantia	PiggyBac-13_Aaur	2302	369	122	11	0	18/18	CCCGG/CCCGG	wgs	TTAA/TTAA	JAPMOR010117728.1:136248-138549
Invertebrate	Arachnida	Araneae	Argiope aurantia	PiggyBac-14_Aaur	2154	450	149	1	0	12/12	CCGCT/CTGCT	wgs	TTAA/TGAA	JAPMOR010087556.1:37709-39862
Invertebrate	Arachnida	Araneae	Argiope aurantia	PiggyBac-15_Aaur	2269	765	254	5	0	13/13	CCCTT/CCCTT	wgs	TTAA/TTAA	JAPMOR010070982.1:120072-122340
Invertebrate	Arachnida	Araneae	Argiope aurantia	PiggyBac-16_Aaur	2108	837	278	25	0	18/18	CCCGC/CCCGC	wgs	TTAA/TTAA	JAPMOR010099882.1:99125-101232
Invertebrate	Bivalvia	Pectinida	Argopecten irradians irradians	PiggyBac-1_Airr	4053	1881	626	7	2	15/15	CCCTA/CCCTA	wgs	TTAA/TTAA	SAYR01043619.1:103290-107342
Invertebrate	Bivalvia	Pectinida	Argopecten irradians irradians	PiggyBac-2_Airr	3130	1044	347	4	0	14/14	CCCTT/CCCTT	wgs	TTAA/TTAA	SAYR01004822.1:386220-389349
Invertebrate	Bivalvia	Pectinida	Argopecten irradians irradians	PiggyBac-3_Airr	4412	1211	406	8	0	13/13	CCCTA/CACTA	wgs	TTAA/TTAA	SAYR01027469.1:2910783-2915194
Invertebrate	Bivalvia	Pectinida	Argopecten irradians irradians	PiggyBac-4_Airr	4294	372	123	21	0	15/15	CCCTT/CCATT	wgs	TTAA/TTAA	SAYR01029357.1:1555425-1559718
Invertebrate	Gastropoda	Architaenioglossa	Biomphalaria glabrata	PiggyBac-1_Bgla	2661	1620	539	116	4	12/12	CCCTC/CCCTT	wgs	TTAA/TTAA	JAKZJK010000037.1:5911187-5913847
Invertebrate	Gastropoda	Architaenioglossa	Biomphalaria glabrata	PiggyBac-2_Bgla	2658	1863	620	83	16	17/17	CTCTT/CTCTT	wgs	TTAA/TTAA	JANFOZ010000627.1:36701-39358
Invertebrate	Gastropoda	Architaenioglossa	Biomphalaria glabrata	PiggyBac-3_Bgla	2235	1731	576	111	31	6/6	CCATT/CCCTT	wgs	TTAA/TTAA	JANFOY010001826.1:3169953-3172187
Invertebrate	Gastropoda	Architaenioglossa	Biomphalaria glabrata	PiggyBac-4_Bgla	2827	2028	675	103	5	14/14	CTCAT/CTCAT	wgs	TTAA/TTAA	JANFOY010000227.1:110221-113047
Invertebrate	Gastropoda	Architaenioglossa	Biomphalaria glabrata	PiggyBac-5_Bgla	3064	1866	621	202	116	15/15	CTCTT/CTCTT	wgs	TTAA/TTAA	JANFOY010001816.1:4242231-4245294
Invertebrate	Gastropoda	Architaenioglossa	Biomphalaria glabrata	PiggyBac-6_Bgla	2958	1530	509	32	13	5/5	CCCAT/CCCAT	wgs	TTAA/TTAA	JANFOY010001792.1:15773723-15776680
Invertebrate	Gastropoda	Architaenioglossa	Biomphalaria glabrata	PiggyBac-7_Bgla	2638	1845	614	73	13	13/13	CACTT/CTCTT	wgs	TTAA/TTAA	JAKZJL010000047.1:976072-978709
Invertebrate	Gastropoda	Architaenioglossa	Biomphalaria glabrata	PiggyBac-8_Bgla	2308	1992	663	116	12	16/16	CCTTT/CCCTT	wgs	TTAA/TTAA	JAKZJK010000043.1:6711417-6713724
Invertebrate	Gastropoda	Architaenioglossa	Biomphalaria glabrata	PiggyBac-9_Bgla	2395	1518	505	86	27	15/15	CTCCC/CTCTT	wgs	TTAA/TTAA	JABXJC010002010.1:1670191-1673125
Invertebrate	Malacostraca	Decapoda	Callinectes sapidus	PiggyBac-1_Csap	4527	1278	425	13	0	4/4	CCTT/CCTT	wgs	TTAA/TTAA	JAHFWG010003968.1:5480347-5484873
Invertebrate	Malacostraca	Decapoda	Callinectes sapidus	PiggyBac-2_Csap	2178	450	149	8	0	7/7	CTGCG/CTGCA	wgs	TTAA/TTAA	JAHFWG010000042.1:4151936-4154113
Invertebrate	Malacostraca	Decapoda	Callinectes sapidus	PiggyBac-3_Csap	2763	1743	580	8	1	13/13	CCCAT/CCCAT	wgs	TTAA/TTAA	JAHFWG010000003.1:16335391-16338153
Invertebrate	Malacostraca	Decapoda	Callinectes sapidus	PiggyBac-4_Csap	3434	1890	629	7	3	24/20	CCCTT/CCCTT	wgs	TTAA/TTAA	JAHFWG010000006.1:26909291-26912724
Invertebrate	Bivalvia	Ostreida	Crassostrea gigas	PiggyBac-1_Cgig	2348	1737	578	6	3	14/14	CTCAT/CTCAT	wgs	TTAA/TTAA	JAOAOK030000007.1:13710551-13712898
Invertebrate	Bivalvia	Ostreida	Crassostrea gigas	PiggyBac-2_Cgig	2588	1788	595	6	3	16/16	CCCTA/CCCTT	wgs	TTAA/TTAA	SZQM02000136.1:92254-94841
Invertebrate	Bivalvia	Ostreida	Crassostrea gigas	PiggyBac-3_Cgig	6085	1377	458	41	0	13/13	CCCCT/CCCTT	wgs	TTAA/TTAA	JAOAOK030000001.1:12932487-12938571
Invertebrate	Bivalvia	Ostreida	Crassostrea gigas	PiggyBac-4_Cgig	5978	349	163	24	0	14/14	CCCTT/CCCTT	wgs	TTAA/TTAA	SZQM02001620.1:27885-33862
Invertebrate	Bivalvia	Ostreida	Crassostrea virginica	PiggyBac-1_Cvir	4390	945	341	9	0	14/14	CCACT/CCCTT	wgs	TTAA/TTAA	MWPT03000002.1:79259663-79264052
Invertebrate	Bivalvia	Ostreida	Crassostrea virginica	PiggyBac-2_Cvir	6565	1188	395	10	0	516/528	GAGGG/GAGGG	wgs	TATG/TATG	MWPT03000001.1:62942372-62948936
Invertebrate	Bivalvia	Ostreida	Crassostrea virginica	PiggyBac-3_Cvir	4025	627	208	2	0	9/5	CCCCA/CCCTT	wgs	TTAA/TTAA	MWPT03000010.1:7244197-7248221
Invertebrate	Bivalvia	Ostreida	Crassostrea virginica	PiggyBac-4_Cvir	3850	1179	392	6	0	14/14	CCCTT/CCCTT	wgs	TTAA/TTAA	MWPT03000005.1:22040082-22043931
Invertebrate	Bivalvia	Ostreida	Crassostrea virginica	PiggyBac-5_Cvir	4671	1038	346	7	0	13/13	CCCTT/CCCTT	wgs	TTAA/TTAA	MWPT03000005.1:30298668-30303338
Invertebrate	Bivalvia	Ostreida	Crassostrea virginica	PiggyBac-6_Cvir	5286	1761	586	9	6	9/9	CCCTC/CCCCT	wgs	TTAA/TTAA	MWPT03000003.1:32682929-32688214
Invertebrate	Branchiopoda	Diplostraca	Daphnia obtusa	PiggyBac-1_Dobt	6984	2145	714	29	17	14/14	CCCTT/CCCTT	wgs	TTAA/TTAA	JAACYE010000123.1:132-7115
Invertebrate	Branchiopoda	Diplostraca	Daphnia obtusa	PiggyBac-2_Dobt	5300	2115	704	17	15	12/12	CCCTT/CCCTT	wgs	TTAA/TTAA	JAACYE010000075.1:25670-30969
Invertebrate	Branchiopoda	Diplostraca	Daphnia pulex	PiggyBac-1_Dpule	4766	1185	394	74	0	12/12	CCTTT/CCCTT	wgs	TTAA/TTAA	FLTH02000252.1:25120-29885
Invertebrate	Branchiopoda	Diplostraca	Daphnia pulicaria	PiggyBac-1_Dpuli	8493	2712	903	52	2	16/16	CCCTT/CCCTT	wgs	TTAA/TTAA	JAJAGA010000006.1:7472898-7481390
Invertebrate	Branchiopoda	Diplostraca	Daphnia pulicaria	PiggyBac-2_Dpuli	4407	1665	554	50	1	14/14	CCCTT/CCCTT	wgs	TTAA/TTAA	JAJAGA010000001.1:33943512-33947918
Invertebrate	Clitellata	Crassiclitellata	Eisenia fetida	PiggyBac-1_Efet	2167	165	54	2	0	11/11	CCCGT/CCCAT	wgs	TTAA/TTAA	SACV01139446.1:323-2489
Invertebrate	Rhabditophora	Tricladida	Girardia tigrina	PiggyBac-1_Gtig	2443	1299	432	106	0	14/14	CCCTT/CCCTT	wgs	TTAA/TTAA	MQRK01241391.1:43601-46043
Invertebrate	Rhabditophora	Tricladida	Girardia tigrina	PiggyBac-2_Gtig	2624	1578	525	54	2	13/13	CGGTT/CGGTT	wgs	TTAA/TTAA	MQRK01092963.1:2253-4876
Invertebrate	Rhabditophora	Tricladida	Girardia tigrina	PiggyBac-3_Gtig	3478	345	114	53	0	33/35	CCCTC/CCATC	wgs	TTAA/TTAA	MQRK01186313.1:12648-16125
Invertebrate	Rhabditophora	Tricladida	Girardia tigrina	PiggyBac-4_Gtig	1321	495	164	488	0	14/14	CCCGT/CCCGT	wgs	TTAA/TTAA	MQRK01189804.1:4050-5370
Invertebrate	Rhabditophora	Tricladida	Girardia tigrina	PiggyBac-5_Gtig	2408	612	203	17	0	7/7	CAGTT/CCGTT	wgs	TTAA/TTAA	MQRK01232689.1:1564-3971
Invertebrate	Rhabditophora	Tricladida	Girardia tigrina	PiggyBac-6_Gtig	2427	639	212	27	0	18/18	CCGTT/CCGTT	wgs	TTAA/TTAA	MQRK01236279.1:48256-50682
Invertebrate	Rhabditophora	Tricladida	Girardia tigrina	PiggyBac-7_Gtig	2767	519	172	17	0	25/26	CCTTT/CCTTT	wgs	TTAA/TTAA	MQRK01156792.1:638-3404
Invertebrate	Rhabditophora	Tricladida	Girardia tigrina	PiggyBac-8_Gtig	2308	315	104	33	0	16/16	CCTTC/CCTCC	wgs	TTAA/TTAA	MQRK01103997.1:265-2572
Invertebrate	Rhabditophora	Tricladida	Girardia tigrina	PiggyBac-9_Gtig	2807	285	94	10	0	13/13	CCCTA/CCCTA	wgs	TTAA/TTAA	MQRK01250881.1:103-3198
Invertebrate	Rhabditophora	Tricladida	Girardia tigrina	PiggyBac-10_Gtig	2280	1167	388	30	0	12/12	TACTA/CACTA	wgs	TTAA/TTAA	MQRK01236118.1:2739-5018
Invertebrate	Rhabditophora	Tricladida	Girardia tigrina	PiggyBac-11_Gtig	2466	717	238	32	0	11/11	CCTTT/CCCTT	wgs	TTAA/TTAA	MQRK01217781.1:34827-37292
Invertebrate	Rhabditophora	Tricladida	Girardia tigrina	PiggyBac-12_Gtig	2196	1254	417	22	0	13/13	CCCTA/CCCTA	wgs	TTAA/TTAA	MQRK01238430.1:150651-152846
Invertebrate	Rhabditophora	Tricladida	Girardia tigrina	PiggyBac-13_Gtig	3027	831	276	53	0	14/14	CCCTA/CACTA	wgs	TTAA/TTAA	MQRK01244985.1:61270-64296
Invertebrate	Rhabditophora	Tricladida	Girardia tigrina	PiggyBac-14_Gtig	2592	969	323	80	0	14/14	CCCTT/CCCTT	wgs	TTAA/TTAA	MQRK01150062.1:3789-6380
Invertebrate	Rhabditophora	Tricladida	Girardia tigrina	PiggyBac-15_Gtig	2563	1140	380	6	0	13/13	CCCTT/CCCTT	wgs	TTAA/TTAA	MQRK01251711.1:5277-7839
Invertebrate	Rhabditophora	Tricladida	Girardia tigrina	PiggyBac-16_Gtig	2510	384	127	33	0	14/14	GACTA/CACTT	wgs	TTAA/TTAA	MQRK01246528.1:13781-16290
Invertebrate	Rhabditophora	Tricladida	Girardia tigrina	PiggyBac-17_Gtig	2938	1113	370	30	0	12/12	CAGTT/CGGTT	wgs	TTAA/TTAA	MQRK01218971.1:5089-8026
Invertebrate	Rhabditophora	Tricladida	Girardia tigrina	PiggyBac-18_Gtig	1291	828	275	27	0	12/12	CCCTT/CCCTT	wgs	TTAA/TTAA	MQRK01174637.1:62100-63390
Invertebrate	Rhabditophora	Tricladida	Girardia tigrina	PiggyBac-19_Gtig	2347	891	296	34	0	14/14	CCGTT/CCGTT	wgs	TTAA/TTAA	MQRK01174285.1:2775-5184
Invertebrate	Rhabditophora	Tricladida	Girardia tigrina	PiggyBac-20_Gtig	2379	1179	393	32	0	8/8	CCCTT/CCCTT	wgs	TTAA/TTAA	MQRK01050180.1:4190-6568
Invertebrate	Rhabditophora	Tricladida	Girardia tigrina	PiggyBac-21_Gtig	2350	285	94	35	0	14/14	CCCTCCGCTC	wgs	TTAA/TTAA	MQRK01013284.1:1200-3549
Invertebrate	Clitellata	Rhynchobdellida	Helobdella robusta	PiggyBac-1_Hrob	2199	1365	454	9	0	14/14	CCCTA/CCCTG	wgs	TTAA/TTAA	AMQM01004761.1:43266-45464
Invertebrate	Clitellata	Rhynchobdellida	Helobdella robusta	PiggyBac-2_Hrob	2318	1698	565	11	4	13/13	CCCAC/CCCTC	wgs	TTAA/TTAA	AMQM01001670.1:18617-20934
Invertebrate	Clitellata	Rhynchobdellida	Helobdella robusta	PiggyBac-3_Hrob	2627	1695	564	9	4	15/15	CCCAT/CTCAT	wgs	TTAA/TTAA	AMQM01006409.1:34960-37586
Invertebrate	Clitellata	Rhynchobdellida	Helobdella robusta	PiggyBac-4_Hrob	2724	1755	584	4	2	13/13	CCTTT/CCTTT	wgs	TTAA/TTAA	AMQM01008994.1:2165-4888
Invertebrate	Clitellata	Rhynchobdellida	Helobdella robusta	PiggyBac-5_Hrob	2366	1776	591	7	3	12/12	CCCAT/CCCAT	wgs	TTAA/TTAA	AMQM01003171.1:63315-65680
Invertebrate	Clitellata	Rhynchobdellida	Helobdella robusta	PiggyBac-6_Hrob	2474	714	237	14	0	16/16	CCCTT/CCCTT	wgs	TTAA/TTAA	AMQM01001849.1:9468-11941
Invertebrate	Clitellata	Rhynchobdellida	Hirudo medicinalis	PiggyBac-1_Hmed	1510	618	205	144	0	14/14	CCCTT/CCCTT	wgs	TTAA/TTAA	CAGKPE010010817.1:3585-5094
Invertebrate	Arachnida	Araneae	Latrodectus hesperus	PiggyBac-1_Lhes	2433	366	121	1	0	15/15	CCTAG/CCTTG	wgs	TTAA/TTAA	JJRX02030506.1:1917-4349
Invertebrate	Arachnida	Araneae	Latrodectus hesperus	PiggyBac-2_Lhes	3126	249	82	33	0	16/16	CCTTT/CCTTT	wgs	TTAA/TTAA	JJRX02014349.1:4367-7492
Invertebrate	Arachnida	Araneae	Latrodectus hesperus	PiggyBac-3_Lhes	1773	198	66	3	0	13/13	CCCCT/CGTCT	wgs	TTAA/TTAA	JJRX02058238.1:3153-4925
Invertebrate	Arachnida	Araneae	Latrodectus hesperus	PiggyBac-4_Lhes	2168	1677	558	10	5	6/6	CCGCT/CCGCT	wgs	TTAA/TTAA	JJRX02004843.1:33430-35597
Invertebrate	Arachnida	Araneae	Latrodectus hesperus	PiggyBac-5_Lhes	2430	627	208	11	0	14/14	CCCTT/CCCTT	wgs	TTAA/TTAA	JJRX02021535.1:8821-11250
Invertebrate	Arachnida	Araneae	Latrodectus hesperus	PiggyBac-6_Lhes	2239	330	110	6	0	14/14	CCCGT/CCCAT	wgs	TAAA/TTAA	JJRX02053144.1:348-2586
Invertebrate	Arachnida	Araneae	Latrodectus hesperus	PiggyBac-7_Lhes	2416	237	78	3	0	11/11	CCACT/CCCCT	wgs	TTAA/TTAA	JJRX02020964.1:29446-31861
Invertebrate	Hexanauplia	Siphonostomatoida	Lepeophtheirus salmonis	PiggyBac-1_Lsal	2403	837	278	223	0	19/20	CACTA/CACTA	wgs	TTAA/TTAA	JADKYV020002327.1:924779-927181
Invertebrate	Hexanauplia	Siphonostomatoida	Lepeophtheirus salmonis	PiggyBac-2_Lsal	1727	993	330	103	0	15/15	CCCTC/CCCTT	wgs	TTAA/TTAA	JADKYV020000405.1:907919-909645
Invertebrate	Arachnida	Araneae	Loxosceles reclusa	PiggyBac-1_Lrec	1320	516	171	61	0	16/16	CCCTG/CCCTG	wgs	TTAA/TTAA	JJRW011071879.1:2073-3392
Invertebrate	Arachnida	Araneae	Loxosceles reclusa	PiggyBac-2_Lrec	2035	381	126	15	0	7/7	TCCTT/CCCTT	wgs	TTAA/TTAA	JJRW010351799.1:249-2283
Invertebrate	Clitellata	Crassiclitellata	Lumbricus rubellus	PiggyBac-1_Lrub	3405	1977	658	7	1	12/12	CCCTT/CCCTT	wgs	TTAA/TTAA	CAMAOJ010005935.1:182423-185827
Invertebrate	Clitellata	Crassiclitellata	Lumbricus rubellus	PiggyBac-2_Lrub	1880	984	327	10	0	13/13	CCCAT/CCCAT	wgs	TTAA/TTAA	CAMAOJ010000567.1:191946-193825
Invertebrate	Clitellata	Crassiclitellata	Lumbricus rubellus	PiggyBac-3_Lrub	2114	579	192	27	0	17/17	CCCAG/CCCAG	wgs	TTAA/TTAA	CAMAOJ010006693.1:10852-12964
Invertebrate	Clitellata	Crassiclitellata	Lumbricus rubellus	PiggyBac-4_Lrub	2650	1800	599	4	4	13/13	CCCTT/CCCTT	wgs	TTAA/TTAA	CAMAOJ010006860.1:170082-172731
Invertebrate	Clitellata	Crassiclitellata	Lumbricus rubellus	PiggyBac-5_Lrub	2943	1932	643	18	1	17/17	CCCTC/CCCTC	wgs	TTAA/TTAA	CAMAOJ010001044.1:129163-132105
Invertebrate	Clitellata	Crassiclitellata	Lumbricus rubellus	PiggyBac-6_Lrub	1750	309	102	92	0	50/24	CCCTC/CCCTC	wgs	TTAA/TTAA	CAMAOJ010006801.1:326015-327764
Invertebrate	Clitellata	Crassiclitellata	Lumbricus rubellus	PiggyBac-7_Lrub	4021	2223	740	1	1	14/18	GCCCT/ACCCT	wgs	TTAG/TTAA	CAMAOJ010000689.1:56269-60289
Invertebrate	Clitellata	Crassiclitellata	Lumbricus rubellus	PiggyBac-8_Lrub	2484	1758	585	6	2	16/16	CCCCT/CCCTT	wgs	TTAA/TTAA	CAMAOJ010001904.1:24399-26883
Invertebrate	Clitellata	Crassiclitellata	Lumbricus rubellus	PiggyBac-9_Lrub	2320	1860	619	7	3	15/15	CCCCT/CCCCT	wgs	TTAA/TTAA	CAMAOJ010000017.1:402338-404657
Invertebrate	Clitellata	Crassiclitellata	Lumbricus rubellus	PiggyBac-10_Lrub	1771	315	104	12	0	35/61	CCCTC/CCCTC	nt	TTAA/TTAA	OX243814.1:38895872-38897642
Invertebrate	Clitellata	Crassiclitellata	Lumbricus rubellus	PiggyBac-11_Lrub	4295	2778	925	4	1	13/13	CCTCC/CCTCC	nt	TTAA/TTAA	OX243814.1:14069247-14073541
Invertebrate	Echinoidea	Temnopleuroida	Lytechinus pictus	PiggyBac-1_Lpic	4650	1683	560	2	1	16/16	CCCAT/CCCAT	wgs	TAAA/TTAA	JADFUK020000481.1:8638182-8642831
Invertebrate	Echinoidea	Temnopleuroida	Lytechinus variegatus	PiggyBac-1_Lvar	4777	1680	559	6	1	16/16	CCCAT/CCCAT	wgs	TTAA/TTAA	JAFCXN010000006.1:18250466-18255242
Invertebrate	Echinoidea	Temnopleuroida	Lytechinus variegatus	PiggyBac-2_Lvar	5971	1773	590	6	4	5/5	CTCAT/CTCTT	wgs	TTAA/TTAA	JAFCXN010000009.1:28854886-28860856
Invertebrate	Bivalvia	Mytilida	Mytilisepta virgata	PiggyBac-1_Mvir	4754	1146	381	7	0	13/13	CCCTT/CCCTT	wgs	TTAA/TTAA	JAPWFG010000014.1:2556324-2561077
Invertebrate	Bivalvia	Mytilida	Mytilisepta virgata	PiggyBac-2_Mvir	5661	369	122	13	0	23/25	CCCTT/CCCAT	wgs	TTAA/TTAA	JAPWFG010000014.1:66174130-66179790
Invertebrate	Bivalvia	Mytilida	Mytilisepta virgata	PiggyBac-3_Mvir	2433	1164	387	4	0	14/14	CCCTA/CCCTA	wgs	TTAA/TTAA	JAPWFG010000001.1:7472006-7474438
Invertebrate	Bivalvia	Mytilida	Mytilisepta virgata	PiggyBac-4_Mvir	4072	1449	482	6	0	13/13	CCCTT/CCCTT	wgs	TTAA/TTAA	JAPWFG010000011.1:64084429-64088498
Invertebrate	Bivalvia	Mytilida	Mytilisepta virgata	PiggyBac-5_Mvir	4693	1467	488	3	0	13/13	CCCTT/CCCTT	wgs	TTAA/TTAA	JAPWFG010000006.1:45326539-45331231
Invertebrate	Bivalvia	Mytilida	Mytilisepta virgata	PiggyBac-6_Mvir	4133	1632	543	6	5	16/16	CCCCT/CCCTT	wgs	TTAA/TTAA	JAPWFG010000013.1:74746715-74750847
Invertebrate	Bivalvia	Ostreida	Ostrea edulis	PiggyBac-1_Oedu	2348	1737	578	25	7	14/14	CTCAT/CTCAT	wgs	TTAA/TTAA	JAJSPN010000003.1:49095024-49097371
Invertebrate	Bivalvia	Ostreida	Ostrea edulis	PiggyBac-2_Oedu	2672	1788	595	7	7	12/12	CCCTT/CCCTT	wgs	TTAA/TTAA	JAMSGK010000010.1:27401527-27404198
Invertebrate	Bivalvia	Ostreida	Ostrea edulis	PiggyBac-3_Oedu	3184	1104	367	12	0	15/15	CTCTT/CTTCT	wgs	TTAA/TTAA	JAMSGK010000006.1:1109569-1112752
Invertebrate	Bivalvia	Ostreida	Ostrea edulis	PiggyBac-4_Oedu	2646	1674	557	14	2	12/12	CCCAT/CCCAT	wgs	TTAA/TTAA	JAMSGK010000002.1:54208477-54211122
Invertebrate	Polychaeta	Terebellida	Paralvinella palmiformis	PiggyBac-1_Ppalm	2587	1512	503	17	1	13/13	CCCAT/CCCTT	wgs	TTAA/TTAA	JAODUP010000571.1:446924-449510
Invertebrate	Polychaeta	Terebellida	Parasteatoda tepidariorum	PiggyBac-1_Ptep	2450	471	156	2	0	16/16	CCCTG/CCCTG	wgs	TTAA/TTAA	AOMJ03011174.1:118966-121415
Invertebrate	Polychaeta	Terebellida	Parasteatoda tepidariorum	PiggyBac-2_Ptep	2133	1695	564	2	1	16/16	CCCGG/CCCGC	wgs	TTAA/TTAA	AOMJ03031531.1:323-2455
Invertebrate	Polychaeta	Terebellida	Parasteatoda tepidariorum	PiggyBac-3_Ptep	2903	1413	470	18	0	7/7	CACTA/CACTA	wgs	TTAA/TTAA	AOMJ03019948.1:66530-69432
Invertebrate	Polychaeta	Terebellida	Parasteatoda tepidariorum	PiggyBac-4_Ptep	2439	444	147	1	0	14/14	CACTA/CACTA	wgs	TTAA/TTAA	AOMJ03019787.1:25190-27628
Invertebrate	Polychaeta	Terebellida	Parasteatoda tepidariorum	PiggyBac-5_Ptep	1688	243	80	24	0	13/13	CCCAT/CCCAT	wgs	TTAA/TTAA	AOMJ03003019.1:109078-110765
Invertebrate	Bivalvia	Pterioida	Pinctada fucata	PiggyBac-1_Pfuc	5595	357	118	7	0	13/13	CCCTT/CCCTT	nt	TTAA/TTAA	AP027117.1:66079476-66085070
Invertebrate	Rhabditophora	Tricladida	Schmidtea mediterranea	PiggyBac-1_Smed	2782	1296	431	446	0	12/12	CCCGC/CCCGC	wgs	TTAA/TTAA	JAKGRZ010000001.1:289356421-289359202
Invertebrate	Rhabditophora	Tricladida	Schmidtea mediterranea	PiggyBac-2_Smed	2586	1749	582	55	17	14/14	CACTA/CACTA	wgs	TTAA/TTAA	AAWT01026571.1:1380-3965
Invertebrate	Rhabditophora	Tricladida	Schmidtea mediterranea	PiggyBac-3_Smed	2359	1716	571	140	40	17/17	CCCTA/CCCTA	wgs	TTAA/TTAA	NNSW01000003.1:3844783-3847141
Invertebrate	Rhabditophora	Tricladida	Schmidtea mediterranea	PiggyBac-4_Smed	3169	1590	529	135	16	16/16	CCCTT/CCCTT	wgs	TTAA/TTAA	AUVC01080147.1:35165-38333
Invertebrate	Rhabditophora	Tricladida	Schmidtea mediterranea	PiggyBac-5_Smed	2136	351	116	115	0	14/14	CCCCT/CCCCT	wgs	TTAA/TTAA	NNSW01000311.1:130160-132295
Invertebrate	Rhabditophora	Tricladida	Schmidtea mediterranea	PiggyBac-6_Smed	2538	180	59	55	0	17/17	CCTTT/CCTTT	wgs	TTAA/TTAA	NNSW01000138.1:1385138-1387675
Invertebrate	Rhabditophora	Tricladida	Schmidtea mediterranea	PiggyBac-7_Smed	2127	1029	342	74	0	18/18	CCCTT/CCGTT	wgs	TTAA/TTAA	NNSW01000093.1:940388-942514
Invertebrate	Rhabditophora	Tricladida	Schmidtea mediterranea	PiggyBac-8_Smed	2308	432	143	58	0	10/10	CCCTT/CCCTT	wgs	TTAA/TTAA	NNSW01000001.1:439760-442067
Invertebrate	Rhabditophora	Tricladida	Schmidtea mediterranea	PiggyBac-9_Smed	2431	885	294	201	0	16/16	CCTTC/CCTTC	wgs	TTAA/TTAA	NNSW01000221.1:751682-754112
Invertebrate	Rhabditophora	Tricladida	Schmidtea mediterranea	PiggyBac-10_Smed	2550	651	216	100	0	14/14	CACTA/CATTA	wgs	TTAA/TTAA	NNSW01000114.1:999753-1002302
Invertebrate	Rhabditophora	Tricladida	Schmidtea mediterranea	PiggyBac-11_Smed	2431	1818	605	60	8	13/13	CCCTT/CCCTT	wgs	TTAA/TTAA	NNSW01000004.1:4832149-4834579
Invertebrate	Rhabditophora	Tricladida	Schmidtea mediterranea	PiggyBac-12_Smed	2554	1749	582	89	5	13/13	CCCTT/CCCTT	wgs	TTAA/TTAA	AAWT01090593.1:12978-15531
Invertebrate	Rhabditophora	Tricladida	Schmidtea mediterranea	PiggyBac-13_Smed	2386	1743	580	84	10	15/15	CACTA/CACTA	wgs	TTAA/TTAA	NNSW01000060.1:239030-241415
Invertebrate	Arachnida	Araneae	Tetragnatha versicolor	PiggyBac-1_Tver	4022	0	0	20	0	6/6	CCCTT/CCCTC	wgs	TTAA/TTAA	JANDEH010000001.1:46342757-46346778
Invertebrate	Arachnida	Araneae	Tetragnatha versicolor	PiggyBac-2_Tver	1683	459	152	20	0	9/9	CCCAT/CCCAT	wgs	TTAA/TTAA	JANDEH010000011.1:3284412-3286094
Invertebrate	Arachnida	Araneae	Tetragnatha versicolor	PiggyBac-3_Tver	1782	0	0	33	0	13/13	CCCTT/CCCTT	wgs	TTAA/TTAA	JANDEH010000010.1:34518414-34520195
Invertebrate	Arachnida	Araneae	Tetragnatha versicolor	PiggyBac-4_Tver	5400	1755	584	18	2	14/14	CCCTT/CCCTT	wgs	TTAA/TTAA	JANDEH010000006.1:49234479-49239878
Invertebrate	Arachnida	Araneae	Tetragnatha versicolor	PiggyBac-5_Tver	3269	1131	376	3	0	8/8	CCCCT/CCCCT	wgs	TTAA/TTAA	JANDEH010000002.1:48492054-48495322
Invertebrate	Arachnida	Araneae	Tetragnatha versicolor	PiggyBac-6_Tver	1776	438	145	36	0	14/14	CACTA/CACTA	wgs	TTAA/TTAA	JANDEH010000003.1:7693875-7695650
Invertebrate	Arachnida	Araneae	Tetragnatha versicolor	PiggyBac-7_Tver	3731	1854	617	4	2	9/9	CCCCT/CCCCT	wgs	TTAA/TTAA	JANDEH010000008.1:48248929-48252659
Vertebrata	Actinopteri	Tetraodontiformes	Mola mola	PiggyBac-1_Mmol	2335	1323	440	9	0	16/16	CCCTC/CCCTC	wgs	TTAA/TTAA	MBDK01012299.1:2476-4810
Vertebrata	Actinopteri	Tetraodontiformes	Takifugu bimaculatus	PiggyBac-1_Tbim	3386	1689	562	8	1	14/14	CCCAT/CCCAT	wgs	TTAA/TTAA	SWLE01000005.1:5834406-5837791
Vertebrata	Actinopteri	Tetraodontiformes	Takifugu bimaculatus	PiggyBac-2_Tbim	2054	1128	375	6	0	15/15	CCCTC/CCTTC	wgs	TTAA/TTAA	SWLE01000021.1:1226288-1228341
Vertebrata	Actinopteri	Tetraodontiformes	Takifugu bimaculatus	PiggyBac-3_Tbim	1234	495	164	13	0	15/15	CACTA/CACTA	wgs	TTAA/TTAA	SWLE01000013.1:9081242-9082475
Vertebrata	Actinopteri	Tetraodontiformes	Takifugu bimaculatus	PiggyBac-4_Tbim	3869	1650	549	5	2	35/35	CCCTT/CCCTC	wgs	TTAA/TTAA	SWLE01000021.1:1220495-1224363
Vertebrata	Actinopteri	Tetraodontiformes	Takifugu flavidus	PiggyBac-1_Tfla	3373	1464	487	16	0	13/13	CCCAT/CCCAT	wgs	TTAA/TTAA	RHFK02000003.1:5261565-5264937
Vertebrata	Actinopteri	Tetraodontiformes	Takifugu flavidus	PiggyBac-2_Tfla	1966	1218	405	13	0	10/10	CCCTT/CCCTT	wgs	TTAA/TTAA	RHFK02000007.1:2111407-2113372
Vertebrata	Actinopteri	Tetraodontiformes	Takifugu flavidus	PiggyBac-3_Tfla	2051	1032	343	16	0	15/15	CCCTC/CCTTC	wgs	TTAA/TTAA	RHFK02000051.1:653-2703
Vertebrata	Actinopteri	Tetraodontiformes	Takifugu ocellatus	PiggyBac-1_Toce	2055	693	230	7	0	17/17	CCTTC/CCCTC	wgs	TTAA/TTAA	JAPVLW010000023.1:290670-292724
Vertebrata	Actinopteri	Tetraodontiformes	Takifugu ocellatus	PiggyBac-2_Toce	1384	471	156	16	0	15/15	CACTA/CACTA	wgs	TTAA/TTAA	JAPVLW010000004.1:15673386-15674769
Vertebrata	Actinopteri	Tetraodontiformes	Takifugu rubripes	PiggyBac-1_Trub	1985	1272	423	8	0	13/13	CCCTT/CCCTT	wgs	TTAA/TTAA	CAAJGO020000488.1:240915-242899
Vertebrata	Actinopteri	Tetraodontiformes	Takifugu rubripes	PiggyBac-2_Trub	2324	1044	347	21	0	16/16	CCTTC/CCCTC	wgs	TTAA/TTAA	CAAJGO020000314.1:219141-221464
Vertebrata	Actinopteri	Tetraodontiformes	Takifugu rubripes	PiggyBac-3_Trub	2750	1677	558	43	1	14/14	CACTA/CACTA	wgs	TTAA/TTAA	CAAJGO020001188.1:110244-112993
Vertebrata	Actinopteri	Tetraodontiformes	Pao palembangensis	PiggyBac-1_Ppale	1321	606	201	2	0	14/14	CCCTG/CCCTG	wgs	TTAA/TTAA	JABWDL010000008.1:6631203-6632523
Vertebrata	Actinopteri	Tetraodontiformes	Pao palembangensis	PiggyBac-2_Ppale	3029	1647	548	4	1	14/14	CCCTT/CCCTT	wgs	TTAA/TTAA	JABWDL010000004.1:4693988-4697016
